# Supplementary material for: Fluid movements enhance creative fluency: A replication of Slepian and Ambady (2012)
Source: PLoS One. 2020 Jul 30;15(7):e0236825. doi: 10.1371/journal.pone.0236825 (PMC7392226; doi:10.1371/journal.pone.0236825)
Supplement: S1 Dataset — (XLSX) [file pone.0236825.s002.xlsx]

## Sheet: lefthanders_included
ID	Hand	Gender	Age	Condition_1Fluid	Fluency	Originality	Mood	Difficulty	Subscription_0No
01	right	female	17	1	6	3.11905	5	3	0
02	right	female	17	1	3	3.92857	7	6	1
03	right	female	16	1	3	2.59524	5	3	1
04	right	female	19	1	3	2.45238	9	1	1
05	right	female	18	1	4	2.28571	8	4	1
06	right	female	16	1	4	3	4	7	0
07	right	female	17	1	5	2.51429	8	2	1
08	right	female	18	1	5	3.71429	9	7	1
09	right	female	16	1	7	3.18367	3	5	0
10	right	female	16	1	4	2.41071	8	2	1
11	left	female	17	1	3	2.42857	6	1	0
12	right	female	18	1	2	2.82143	7	1	1
13	right	female	16	1	2	3.14286	5	6	1
14	right	female	17	1	4	2.23214	6	5	1
15	right	female	18	1	3	2.78571	5	2	1
16	right	female	19	1	3	2.45238	5	6	0
17	right	female	16	1	4	2.39286	9	6	1
18	right	female	18	1	4	2.41071	5	7	1
19	right	female	17	1	5	3.38571	5	3	1
20	right	female	18	1	4	2.08929	5	1	0
21	right	female	17	1	4	2.80357	5	7	1
22	right	female	17	1	3	4.02381	7	3	0
23	right	female	18	1	3	3.38095	3	6	1
24	right	female	18	1	5	3.3	4	1	1
25	right	female	17	1	4	2.94643	6	2	0
26	right	female	18	1	2	2.21429	7	6	1
27	right	female	17	1	5	2.52857	1	5	1
28	right	female	16	1	6	2.54762	8	6	1
29	right	female	17	1	6	2.91667	7	3	1
30	right	female	17	1	7	3.56122	6	3	0
31	right	female	17	1	5	2.62857	6	4	1
32	right	female	17	2	5	2.44286	7	7	1
33	right	female	17	2	5	2.9	5	5	1
34	right	female	17	2	4	2.51786	5	7	1
35	right	female	18	2	6	1.90476	7	5	0
36	right	female	18	2	2	2.78571	4	2	1
37	right	female	17	2	5	2.6	3	6	1
38	right	female	18	2	2	1.28571	6	6	1
39	right	female	17	2	3	2.95238	6	7	1
40	right	female	16	2	1	1.92857	5	7	0
41	right	female	17	2	2	2.89286	6	3	1
42	right	female	18	2	4	2.66071	7	3	1
43	right	female	18	2	2	2.35714	6	3	1
44	right	female	17	2	3	2.38095	5	1	0
45	right	female	16	2	2	2.64286	5	1	1
46	right	female	17	2	4	3.66071	5	1	1
47	right	female	17	2	3	3.02381	7	1	1
48	right	female	16	2	3	4.33333	8	3	1
49	right	female	18	2	2	3.53571	7	1	1
50	right	female	18	2	2	2.71429	5	6	0
51	right	female	17	2	6	2.51429	6	7	0
52	right	female	18	2	3	3.47619	6	4	1
53	right	female	17	2	6	3.11905	4	2	1
54	left	female	16	2	3	2.61905	6	4	1
55	right	female	18	2	3	2.35714	3	6	0
56	right	female	18	2	4	2.51786	8	1	1
57	left	female	17	2	5	2.7	5	6	0
58	right	female	18	2	3	2.42857	5	6	1
59	right	female	17	2	3	2.21429	6	2	1
60	right	female	18	2	3	2.19048	5	7	1
61	right	female	18	2	4	2.83929	5	7	1
62	right	female	16	2	1	3.14286	5	5	0
63	right	female	17	2	4	2.46429	5	2	1
